# Supplementary material for: Isolation, Structural Analysis and Biological Activity Assays of Biselisabethoxanes A and B: Two Dissymmetric Bis-Diterpenes from the Southwestern Caribbean Sea Gorgonian Coral Pseudopterogorgia elisabethae
Source: Molecules. 2022 Nov 15;27(22):7879. doi: 10.3390/molecules27227879 (PMC9694721; doi:10.3390/molecules27227879)
Supplement: Supplementary file 1 [file molecules-27-07879-s001.zip]

Archive with 1 entries (1 files):
- molecules-2012874-supplementary.pdf
